# Supplementary material for: Potential domestication and tameness effects on prosocial behaviour in chickens
Source: PLoS One. 2023 Jun 23;18(6):e0287213. doi: 10.1371/journal.pone.0287213 (PMC10289331; doi:10.1371/journal.pone.0287213)
Supplement: S1 Data — (XLSX) [file pone.0287213.s001.xlsx]

## Sheet: Blad1
Data from Oscarsson and Jensen. "Domestication and tameness effects on prosocial behaviour in chickens"
Individual	Breed/Line	Nr of BR choices	Nr of OR choices	BR choices_%	OR choices_%	Colour of BR side
WL1	WL	22	18	0.55	0.45	Grey
WL2	WL	28	12	0.7	0.3	Grey
WL3	WL	16	24	0.4	0.6	White
WL4	WL	18	22	0.45	0.55	White
WL5	WL	25	15	0.625	0.375	Grey
WL6	WL	23	17	0.575	0.425	Grey
WL7	WL	17	23	0.425	0.575	White
WL8	WL	29	11	0.725	0.275	Grey
WL9	WL	19	21	0.475	0.525	Grey
WL10	WL	8	32	0.2	0.8	White
WL11	WL	22	18	0.55	0.45	White
WL12	WL	11	29	0.275	0.725	White
WL13	WL	21	19	0.525	0.475	Grey
WL14	WL	26	14	0.65	0.35	Grey
PL1	PL	29	11	0.725	0.275	Grey
PL2	PL	24	16	0.6	0.4	Grey
PL3	PL	22	18	0.55	0.45	White
PL4	PL	17	23	0.425	0.575	White
PL5	PL	8	32	0.2	0.8	Grey
PL6	PL	23	17	0.575	0.425	Grey
PL7	PL	15	25	0.375	0.625	White
PL8	PL	18	22	0.45	0.55	White
PL9	PL	22	18	0.55	0.45	Grey
PL10	PL	21	19	0.525	0.475	Grey
PL11	PL	18	22	0.45	0.55	Grey
PL12	PL	19	21	0.475	0.525	Grey
PL13	PL	20	20	0.5	0.5	White
PL14	PL	17	23	0.425	0.575	White
PL15	PL	17	23	0.425	0.575	White
PL16	PL	20	20	0.5	0.5	White
LF1	LF	23	17	0.575	0.425	White
LF2	LF	25	15	0.625	0.375	White
LF3	LF	8	32	0.2	0.8	Grey
LF4	LF	23	17	0.575	0.425	Grey
LF5	LF	33	7	0.825	0.175	White
LF6	LF	25	15	0.625	0.375	White
LF7	LF	21	19	0.525	0.475	Grey
HF1	HF	21	19	0.525	0.475	White
HF2	HF	21	19	0.525	0.475	White
HF3	HF	18	22	0.45	0.55	Grey
HF4	HF	19	21	0.475	0.525	Grey
HF5	HF	18	22	0.45	0.55	White
HF6	HF	15	25	0.375	0.625	White
HF7	HF	23	17	0.575	0.425	Grey
HF8	HF	21	19	0.525	0.475	Grey
HF9	HF	14	26	0.35	0.65	White
HF10	HF	28	12	0.7	0.3	White
HF11	HF	16	24	0.4	0.6	White
HF12	HF	22	17	0.55	0.425	White
HF13	HF	28	12	0.43	0.3	Grey
HF14	HF	17	23	0.425	0.575	Grey
HF15	HF	14	26	0.35	0.65	White
HF16	HF	33	7	0.825	0.175	White
HF17	HF	23	17	0.575	0.425	Grey
